# Supplementary material for: LDH/MXene Synergistic Carrier Separation Effects to Improve the Photoelectric Catalytic Activities of Bi2WO6 Nanosheet Arrays
Source: Nanomaterials (Basel). 2024 Mar 6;14(5):477. doi: 10.3390/nano14050477 (PMC10935222; doi:10.3390/nano14050477)
Supplement: Supplementary file 1 [file nanomaterials-14-00477-s001.zip]

Archive with 1 entries (1 files):
- nanomaterials-2865639-supplementary.pdf
